# Supplementary material for: Structural and dynamic insights into agonist recognition and function of the thromboxane A2 receptor
Source: Nat Commun. 2026 Feb 23;17:3071. doi: 10.1038/s41467-026-69844-9 (PMC13039517; doi:10.1038/s41467-026-69844-9)
Supplement: Supplementary file 4 — Source Data [file 41467_2026_69844_MOESM4_ESM.xlsx]

## Sheet: A
BRET assays source data
	WT-U46619										WT-I-BOP						Q301V-U46619					Q301V-I-BOP					F30A&F34A-U46619					N42S-U46619					Q301L-U46619					F30A&F34Q-U46619					T298V-U46619
Log C	Mean 1	Mean 2	Mean 3	Mean 4	Mean 5	Mean 6	Mean 7	Mean 8		Log C	Mean 1	Mean 2	Mean 3	Mean 4		Log C	Mean 1	Mean 2	Mean 3		Log C	Mean 1	Mean 2	Mean 3		Log C	Mean 1	Mean 2	Mean 3		Log C	Mean 1	Mean 2	Mean 3		Log C	Mean 1	Mean 2	Mean 3		Log C	Mean 1	Mean 2	Mean 3		Log C	Mean 1	Mean 2	Mean 3
-5	-0.0602693	-0.0721886	-0.0614592	-0.0826548	-0.0467318	-0.0948475	-0.0592144	-0.0547411		-5	-0.0796703	-0.0405984	-0.0750381	-0.0904835		-5	-0.0318487	-0.00413048	0.0301992		-5	0.0162647	0.0342399	-0.00165192		-5	0.0283138	0.0250713	-0.0451046		-5	-0.017376	0.0205678	0.0293537		-5	0.0172417	-0.0523093	0.0150646		-5	-0.00702679	-0.0139967	0.00649168		-5	-0.0177787	-0.035286	0.00123066
-6	-0.0581737	-0.0742473	-0.0563891	-0.0471511	-0.0317509	-0.0773582	-0.0501027	-0.0370308		-6	-0.0554065	-0.0531011	-0.0702746	-0.0737295		-6	-0.0313933	0.0535332	0.0307546		-6	0.014809	0.0420938	0.000280161		-6	0.00828755	0.0485108	-0.0358198		-6	-0.0306286	0.0108674	-0.00724177		-6	0.0438366	-0.0247963	0.0212177		-6	-0.00171006	-0.0150949	-0.0134376		-6	0.00535102	-0.0203089	0.00657861
-7	-0.0296338	-0.0582732	-0.0660259	-0.0371973	-0.0372995	-0.0701393	-0.0350349	-0.0223454		-7	-0.0242473	-0.0595782	-0.0597983	-0.0630378		-7	-0.0104121	0.0408867	-0.0502826		-7	-0.00520607	0.0338958	-0.0170067		-7	0.0408069	0.0185976	-0.0327495		-7	-0.0244679	0.00244527	0.0117477		-7	0.0275007	-0.0357625	0.00857381		-7	-0.00104747	-0.0280425	-0.0397069		-7	-0.0292154	-0.0121319	0.00580694
-8	0.0115443	-0.0438219	-0.0459413	-0.0364259	-0.0327184	-0.0373869	-0.0449626	-0.0210465		-8	-0.0188098	-0.0382636	-0.0803988	-0.0217229		-8	0.040987	-0.045978	-0.0406205		-8	0.00927192	0.000245276	-0.0347232		-8	0.0033266	0.0339351	-0.0484192		-8	-0.0260247	0.0128508	-0.0199442		-8	0.0148518	-0.0787061	-0.00223169		-8	-0.012033	-0.0286338	-0.0436568		-8	-0.0550403	-0.0318704	-0.0115065
-9	0.0225652	-0.0176188	-0.0367139	-0.014818	-0.00797067	-0.0448772	0.00382108	-0.0247987		-9	-0.0320846	-0.0305309	-0.0320628	-0.0254534		-9	0.0320963	-0.0193023	-0.066308		-9	0.0099727	0.0246351	-0.0245315		-9	0.0131644	0.0252366	-0.0473795		-9	-0.0247665	0.023699	0.00748093		-9	0.0504191	-0.0245606	0.00130503		-9	-0.0102321	-0.0187276	-0.0286804		-9	-0.0221735	-0.0478723	-0.0129545
-10	-0.0193501	-0.0218704	-0.0370951	0.00112035	-0.0336254	0.010011	-0.00541205	-0.00171421		-10	-0.0048679	-0.00960148	-0.00228939	-0.00430389		-10	-0.00522468	0.0334361	-0.0456969		-10	-0.0296854	0.00908699	0.0234941		-10	0.016553	0.0148863	-0.0482159		-10	-0.0368483	-0.00246653	0.00591633		-10	0.0235489	-0.0352914	0.0211836		-10	-0.010375	-0.0208499	-0.0321038		-10	-0.0445475	-0.0287009	-0.005855
-11	-0.000886846	-0.017181	0.0131912	-0.0193627	-0.0230663	0.00642272	0.020828	0.0200549		-11	0.00258823	0.00258823	-0.00258823	-0.00258823		-11	0.0424918	0.000232	-0.0424918		-11	0.0240342	0.00245	-0.0240342		-11	0.028808	0.0133617	-0.0421697		-11	0.0146997	-0.00356	-0.0146997		-11	0.0446163	-0.004145	-0.0446163		-11	0.00908177	-0.00325	-0.00908177		-11	0.0169108	0	-0.0169108
	WT-U46619										WT-I-BOP						Q301V-U46619					Q301V-I-BOP					F30A&F34A-U46619					N42S-U46619					Q301L-U46619					F30A&F34Q-U46619					T298V-U46619
	Mean 1	Mean 2	Mean 3	Mean 4	Mean 5	Mean 6	Mean 7	Mean 8			Mean 1	Mean 2	Mean 3	Mean 4			Mean 1	Mean 2	Mean 3			Mean 1	Mean 2	Mean 3			Mean 1	Mean 2	Mean 3			Mean 1	Mean 2	Mean 3			Mean 1	Mean 2	Mean 3			Mean 1	Mean 2	Mean 3			Mean 1	Mean 2	Mean 3
pEC50	5.21802	9.07515	1.10152	13.3857	10.5592	7.08773	7.01347	9.31121		pEC50	11.501	11.501	5.99304	5.99304		pEC50	0	0	0		pEC50	0	0	0		pEC50	0	0	0		pEC50	0	0	0		pEC50	0	0	0		pEC50	0	0	0		pEC50	0	0	0
	WT-U46619										WT-I-BOP						Q301V-U46619					Q301V-I-BOP					F30A&F34A-U46619					N42S-U46619					Q301L-U46619					F30A&F34Q-U46619					T298V-U46619
	Mean 1	Mean 2	Mean 3	Mean 4	Mean 5	Mean 6	Mean 7	Mean 8			Mean 1	Mean 2	Mean 3	Mean 4			Mean 1	Mean 2	Mean 3			Mean 1	Mean 2	Mean 3			Mean 1	Mean 2	Mean 3			Mean 1	Mean 2	Mean 3			Mean 1	Mean 2	Mean 3			Mean 1	Mean 2	Mean 3			Mean 1	Mean 2	Mean 3
EC50	6.05311e-06	8.41105e-10	0.0791547	4.11464e-14	2.7592e-11	8.17082e-08	9.69454e-08	4.88412e-10		EC50	3.15529e-12	3.15529e-12	1.01616e-06	1.01616e-06		EC50	0	0	0		EC50	0	0	0		EC50	0	0	0		EC50	0	0	0		EC50	0	0	0		EC50	0	0	0		EC50	0	0	0
	WT-U46619										WT-I-BOP						Q301V-U46619					Q301V-I-BOP					F30A&F34A-U46619					N42S-U46619				Q301L-U46619					F30A&F34Q-U46619						T298V-U46619
Log C	Mean	SEM	N							Log C	Mean	SEM	N			Log C	Mean	SEM	N		Log C	Mean	SEM	N		Log C	Mean	SEM	N		Log C	Mean	SEM	N		Log C	Mean	SEM	N		Log C	Mean	SEM	N		Log C	Mean	SEM	N
-5	-0.0665133	0.00557943	8							-5	-0.0714476	0.0107802	4			-5	-0.00192667	0.0179455	3		-5	0.0162842	0.0103611	3		-5	0.00276017	0.0239507	3		-5	0.0108485	0.0143384	3		-5	-0.00666767	0.0228295	3		-5	-0.00484394	0.00601435	3		-5	-0.017278	0.0105444	3
-6	-0.0540255	0.00570675	8							-6	-0.0631279	0.00519317	4			-6	0.0176315	0.0253791	3		-6	0.019061	0.0122563	3		-6	0.00699283	0.0243527	3		-6	-0.009001	0.0120111	3		-6	0.0134193	0.0201927	3		-6	-0.0100808	0.00421265	3		-6	-0.00279308	0.00876506	3
-7	-0.0444936	0.00629206	8							-7	-0.0516654	0.0091735	4			-7	-0.00660267	0.0263871	3		-7	0.00389433	0.0153827	3		-7	0.008885	0.0217821	3		-7	-0.003425	0.0108588	3		-7	0.000104	0.0187471	3		-7	-0.0229323	0.0114488	3		-7	-0.0118468	0.0101111	3
-8	-0.0313449	0.00676641	8							-8	-0.0397988	0.014195	4			-8	-0.0152038	0.0281379	3		-8	-0.008402	0.0134161	3		-8	-0.00371917	0.0240332	3		-8	-0.0110393	0.0120733	3		-8	-0.0220287	0.0287646	3		-8	-0.0281079	0.0091328	3		-8	-0.0328057	0.0125758	3
-9	-0.0150514	0.00765531	8							-9	-0.0300329	0.00156922	4			-9	-0.017838	0.0284163	3		-9	0.00335878	0.0145733	3		-9	-0.00299283	0.0224653	3		-9	0.00213783	0.0142436	3		-9	0.0090545	0.0219889	3		-9	-0.0192134	0.00533112	3		-9	-0.0276668	0.0104474	3
-10	-0.013492	0.00603101	8							-10	-0.00526567	0.0015476	4			-10	-0.0058285	0.0228457	3		-10	0.000965222	0.0158796	3		-10	-0.00559217	0.0213173	3		-10	-0.0111328	0.0130835	3		-10	0.003147	0.0192313	3		-10	-0.0211096	0.00627393	3		-10	-0.0263678	0.0112303	3
-11	0	0.00634458	8							-11	0	0.00149432	4			-11	0	0.0245326	3		-11	0	0.0138762	3		-11	0	0.0215512	3		-11	0	0.0084869	3		-11	0	0.0257592	3		-11	0	0.00524336	3		-11	0	0.00976346	3
pEC50	7.844	1.305	8							pEC50	8.747	1.59	4			pEC50	0	0	3		pEC50	0	0	3		pEC50	0	0	3		pEC50	0	0	3		pEC50	0	0	3		pEC50	0	0	3		pEC50	0	0	3
Supplementary Figure 6 source data						Supplementary Table 2 source data
Q301-C=O---HO-Agonist								Cα					7TMB-Cα					Ligand
Q301-NH2---O2S-Antagonist								Replica1	replica2	replica3	avg	Std. dev.	Replica1	replica2	replica3	avg	Std. dev.	Replica1	replica2	replica3	avg	Std. dev.
Ligand / Receptor State	Mean Distance (Å)	Std. Dev.	Cryo-EM H-bond Distance (Å)				TPU46619	3.22	2.92	3.23	3.12333	0.176163	1.68	1.85	1.73	1.75333	0.0873689	1.86	1.82	1.76	1.81333	0.0503322
U46619	3.47	1.78	2				TPempty_U46619	2.99	2.62	2.92	2.84333	0.196554	1.73	1.55	1.58	1.62	0.0964365
I-BOP	2.81	1.55	6.12				TPI-BOP	2.66	2.15	2.87	2.56	0.37027	1.82	1.37	1.82	1.67	0.259808	2.25	1.7	2.06	2.00333	0.279344
Ramatroban	3.77	1.43	1.95			RMSD	TPempty_I-BOP	2.94	2.76	2.5	2.73333	0.221209	1.82	1.72	1.6	1.71333	0.110151
Daltroban	4.09	1.44	2.06				TPRamatroban	2.29	2.55	2.93	2.59	0.32187	1.61	1.48	2.05	1.71333	0.298719	1.7	1.23	1.77	1.56667	0.293655
							TPempty_Ramatroban	2.88	2.78	2.49	2.71667	0.202567	1.95	2.01	1.68	1.88	0.175784
							TPDaltroban	2.33	2.8	2.93	2.68667	0.315647	1.58	1.73	1.84	1.71667	0.130512	1.99	1.87	2.01	1.95667	0.0757188
T81-OH---HN-Antagonist							TPempty_Daltroban	2.55	2.46	2.65	2.55333	0.0950438	1.59	1.48	1.77	1.61333	0.146401
Ligand / Receptor State	Mean Distance (Å)	Std. Dev.	Cryo-EM H-bond Distance (Å)
Ramatroban	2.63	1.03	1.83					Cα					7TMB-Cα					Ligand			avg	Std. dev.
Daltroban	2.97	0.85	1.86					Replica1	replica2	replica3	avg	Std. dev.	Replica1	replica2	replica3	avg	Std. dev.	Replica1	replica2	replica3
							TPU46619	1.14	1.16	1.22	1.17333	0.0416333	0.75	0.79	0.82	0.786667	0.0351188	0.99	0.87	1.1	0.986667	0.115036
							TPempty_U46619	1.31	1.26	1.27	1.28	0.0264575	0.86	0.82	0.77	0.816667	0.0450925
W258-NH----O=C-Q301						RMSF	TPI-BOP	1.26	1.03	1.16	1.15	0.115326	0.93	0.75	0.88	0.853333	0.0929157	1.09	0.97	1.1	1.05333	0.0723418
Ligand / Receptor State	Mean Distance (Å)	Std. Dev.	Cryo-EM H-bond Distance (Å)				TPempty_I-BOP	1.1	1.18	1.02	1.1	0.08	0.81	0.86	0.76	0.81	0.05
U46619	5.67	2.13	2.01				TPRamatroban	1.11	1.02	1.28	1.13667	0.132035	0.85	0.68	0.93	0.82	0.127671	1.29	0.9	1.05	1.08	0.196723
I-BOP	6.01	1.75	1.9				TPempty_Ramatroban	1.18	1.24	1.07	1.16333	0.0862168	0.91	0.87	0.79	0.856667	0.061101
Ramatroban	3.21	1.7	2.51				TPDaltroban	0.9	1.09	1.28	1.09	0.19	0.68	0.83	0.91	0.806667	0.116762	1.1	1.03	1.02	1.05	0.043589
Daltroban	4.5	2.03	2.78				TPempty_Daltroban	1.16	1.05	1.13	1.11333	0.0568624	0.81	0.76	0.85	0.806667	0.0450925
Empty1	7.48	2.18	1.9
Empty2	8.49	1.61	2.78
W258-NH---O=C-N300
Ligand / Receptor State	Mean Distance (Å)	Std. Dev.	Cryo-EM H-bond Distance (Å)
U46619	3.09	0.97	4.59
I-BOP	3.44	1.14	5.05
Ramtroban	4.46	1.22	3.68
Daltroban	6.75	2.19	3.14
Empty1	4.14	1	4.59
Empty2	6.63	2.67	3.68
N300-NH2---O=C-D304
Ligand / Receptor State	Mean Distance (Å)	Std. Dev.	Cryo-EM H-bond Distance (Å)
U46619	2.85	1.16	4.14
I-BOP	3.05	1.15	3.21
Ramatroban	4.82	1.08	2.47
Daltroban	7.26	2.5	2.61
Empty1	3.84	1.97	3.21
Empty2	5.78	1.65	2.61
D74-C-OH---O-C-D304
Ligand / Receptor State	Mean Distance (Å)	Std. Dev.	Cryo-EM H-bond Distance (Å)
U46619	2.52	1.07	2.98
I-BOP	2.91	1.22	3.13
Ramatroban	4.91	1.1	3.15
Daltroban	5.39	1.46	3.04
Empty1	2.53	1.1	3.13
Empty2	4.27	0.81	3.04
Q301bb-C=O---H2N-N42
Ligand / Receptor State	Mean Distance (Å)	Std. Dev.	Cryo-EM H-bond Distance (Å)
U46619	2.13	0.27	2.92
I-BOP	3.12	1.28	2.69
Ramatroban	4.41	0.83	1.98
Daltroban	4.72	0.95	2.01
Empty1	2.42	0.65	2.69
Empty2	5.86	1.22	2.01
G123-C=O---HO-Y308
Ligand / Receptor State	Mean Distance (Å)	Std. Dev.	Cryo-EM H-bond Distance (Å)
U46619	6.4	0.88	3.25
I-BOP	7.74	1.17	3.28
Ramatroban	15.89	1.07	16.93
Daltroban	17.15	1.93	16.82
Empty1	4.66	1.17	3.82
Empty2	17.47	2.06	16.82
E129-C=O---H2N-R130
Ligand / Receptor State	Mean Distance (Å)	Std. Dev.	Cryo-EM H-bond Distance (Å)
U46619	8.75	1.31	7.21
I-BOP	7.35	2.49	5.32
Ramatroban	6.71	2.72	1.92
Daltroban	5.42	1.6	1.92
Empty1	8.24	1.61	5.32
Empty2	5.47	1.27	1.92
